# Supplementary material for: “It Is All About Education, Isn’t It?”: Community Priorities for an Aboriginal and Torres Strait Islander Adolescent Nutrition Program
Source: Int J Environ Res Public Health. 2026 Apr 3;23(4):461. doi: 10.3390/ijerph23040461 (PMC13116386; doi:10.3390/ijerph23040461)
Supplement: Supplementary file 1 [file ijerph-23-00461-s001.zip]

Archive with 1 entries (1 files):
- ijerph-4196453-supplementary.pdf
